# Supplementary material for: Widespread horizontal genomic exchange does not erode species barriers among sympatric ducks
Source: BMC Evol Biol. 2012 Apr 2;12:45. doi: 10.1186/1471-2148-12-45 (PMC3364866; doi:10.1186/1471-2148-12-45)
Supplement: Additional file 5 — PCA analysis of genotypes of all non-Anas platyrhynchos individuals. Details as in additional file 3, but without Anas platyrhynchos. [file 1471-2148-12-45-S5.XLS]

## Sheet: Sheet1
ID	Date collected	Country	Name of Collector	location	location lat	location long	additional info	sex
ATHO001	08112008	Austria	Ernst Niedermayer, Hans Jörg Damm	Hohenau an der March	48.607	16.905	hunter shot	f
ATHO002	08112008	Austria	Ernst Niedermayer, Hans Jörg Damm	Hohenau an der March	48.607	16.905	hunter shot	f
ATHO004	08112008	Austria	Ernst Niedermayer, Hans Jörg Damm	Hohenau an der March	48.607	16.905	hunter shot	f
ATHO005	08112008	Austria	Ernst Niedermayer, Hans Jörg Damm	Hohenau an der March	48.607	16.905	hunter shot	f
ATHO007	08112008	Austria	Ernst Niedermayer, Hans Jörg Damm	Hohenau an der March	48.607	16.905	hunter shot	f
ATHO009	08112008	Austria	Ernst Niedermayer, Hans Jörg Damm	Hohenau an der March	48.607	16.905	hunter shot	m
ATHO012	20112008	Austria	Ernst Niedermayer, Hans Jörg Damm	Hohenau an der March	48.607	17.905	hunter shot	f
ATHO013	20112008	Austria	Ernst Niedermayer, Hans Jörg Damm	Hohenau an der March	48.607	18.905	hunter shot	f
ATHO014	20112008	Austria	Ernst Niedermayer, Hans Jörg Damm	Hohenau an der March	48.607	19.905	hunter shot	f
ATHO015	20112008	Austria	Ernst Niedermayer, Hans Jörg Damm	Hohenau an der March	48.607	20.905	hunter shot	f
ATHO016	20112008	Austria	Ernst Niedermayer, Hans Jörg Damm	Hohenau an der March	48.607	21.905	hunter shot	f
ATHO017	20112008	Austria	Ernst Niedermayer, Hans Jörg Damm	Hohenau an der March	48.607	22.905	hunter shot	m
ATHO018	20112008	Austria	Ernst Niedermayer, Hans Jörg Damm	Hohenau an der March	48.607	23.905	hunter shot	m
ATHO019	20112008	Austria	Ernst Niedermayer, Hans Jörg Damm	Hohenau an der March	48.607	24.905	hunter shot	f
ATHO020	20112008	Austria	Ernst Niedermayer, Hans Jörg Damm	Hohenau an der March	48.607	25.905	hunter shot	f
ATHO021	20112008	Austria	Ernst Niedermayer, Hans Jörg Damm	Hohenau an der March	48.607	26.905	hunter shot	f
ATHO022	20112008	Austria	Ernst Niedermayer, Hans Jörg Damm	Hohenau an der March	48.607	27.905	hunter shot	m
ATHO023	20112008	Austria	Ernst Niedermayer, Hans Jörg Damm	Hohenau an der March	48.607	28.905	hunter shot	f
ATHO024	20112008	Austria	Ernst Niedermayer, Hans Jörg Damm	Hohenau an der March	48.607	29.905	hunter shot	f
ATHO025	20112008	Austria	Ernst Niedermayer, Hans Jörg Damm	Hohenau an der March	48.607	30.905	hunter shot	f
ATHO026	20112008	Austria	Ernst Niedermayer, Hans Jörg Damm	Hohenau an der March	48.607	31.905	hunter shot	m
ATHO027	20112008	Austria	Ernst Niedermayer, Hans Jörg Damm	Hohenau an der March	48.607	32.905	hunter shot	m
ATHO029	20112008	Austria	Ernst Niedermayer, Hans Jörg Damm	Hohenau an der March	48.607	34.905	hunter shot	f
ATHO030	20112008	Austria	Ernst Niedermayer, Hans Jörg Damm	Hohenau an der March	48.607	35.905	hunter shot	f
ATHO031	20112008	Austria	Ernst Niedermayer, Hans Jörg Damm	Hohenau an der March	48.607	36.905	hunter shot	f
EETA002	20082008	Estonia	Urmas Voro	Tartu - Vonnu	58.286	27.055	hunter shot	f
EETA003	20082008	Estonia	Urmas Voro	Tartu - Peispiääre	58.527	27.194	hunter shot	f
EETA004	20082008	Estonia	Urmas Voro	Tartu - Kastre	58.372	27.07	hunter shot	f
EETA005	20082008	Estonia	Urmas Voro	Tartu - Kastre	58.372	27.07	hunter shot	f
EETA006	20082008	Estonia	Urmas Voro	Tartu - Kastre	58.372	27.07	hunter shot	f
EETA007	20082008	Estonia	Urmas Voro	Tartu - Kastre	58.372	27.07	hunter shot	f
EETA008	20082008	Estonia	Urmas Voro	Tartu - Kastre	58.372	27.07	hunter shot	f
EETA010	20082008	Estonia	Urmas Voro	Tartu - Vonnu	58.286	27.055	hunter shot	f
EETA011	20082008	Estonia	Urmas Voro	Tartu - Järvselja	58.269	27.314	hunter shot	f
EETA012	20082008	Estonia	Urmas Voro	Tartu - Järvselja	58.269	27.314	hunter shot	f
EETA013	20082008	Estonia	Urmas Voro	Tartu - Järvselja	58.269	27.314	hunter shot	f
EETA014	20082008	Estonia	Urmas Voro	Tartu - Järvselja	58.269	27.314	hunter shot	m
EETA015	20082008	Estonia	Urmas Voro	Tartu - Järvselja	58.269	27.314	hunter shot	f
EETA016	20082008	Estonia	Urmas Voro	Tartu - Järvselja	58.269	27.314	hunter shot	f
EETA018	20082008	Estonia	Urmas Voro	Tartu - Peispiääre	58.527	27.194	hunter shot	f
EETA020	15102008	Estonia	Urmas Voro	Tartu - Vonnu	58.286	27.055	hunter shot	m
EETA021	15102008	Estonia	Urmas Voro	Tartu - Vonnu	58.286	27.055	hunter shot	f
EETA022	07102008	Estonia	Urmas Voro	Tartu - Vonnu	58.286	27.055	hunter shot	m
EETA024	10102008	Estonia	Urmas Voro	Tartu - Järvselja	58.269	27.314	hunter shot	f
EETA025	10102008	Estonia	Urmas Voro	Tartu - Järvselja	58.269	27.314	hunter shot	f
EETA027	10102008	Estonia	Urmas Voro	Tartu - Järvselja	58.269	27.314	hunter shot	f
EETA030	25092008	Estonia	Urmas Voro	Tartu - Kastre	58.372	27.07	hunter shot	f
PTDJ001	04082008	Portugal	David Rodrigues	Reserva Natural das Dunas de S. Jacinto - Aveiro	40.664	-8.732	live caught
PTDJ002	04082008	Portugal	David Rodrigues	Reserva Natural das Dunas de S. Jacinto - Aveiro	40.664	-8.732	live caught
PTDJ003	04082008	Portugal	David Rodrigues	Reserva Natural das Dunas de S. Jacinto - Aveiro	40.664	-8.732	live caught
PTDJ004	04082008	Portugal	David Rodrigues	Reserva Natural das Dunas de S. Jacinto - Aveiro	40.664	-8.732	live caught
PTDJ005	04082008	Portugal	David Rodrigues	Reserva Natural das Dunas de S. Jacinto - Aveiro	40.664	-8.732	live caught
PTDJ006	04082008	Portugal	David Rodrigues	Reserva Natural das Dunas de S. Jacinto - Aveiro	40.664	-8.732	live caught
PTDJ007	04082008	Portugal	David Rodrigues	Reserva Natural das Dunas de S. Jacinto - Aveiro	40.664	-8.732	live caught
PTDJ008	04082008	Portugal	David Rodrigues	Reserva Natural das Dunas de S. Jacinto - Aveiro	40.664	-8.732	live caught
PTDJ009	04082008	Portugal	David Rodrigues	Reserva Natural das Dunas de S. Jacinto - Aveiro	40.664	-8.732	live caught
PTDJ010	04082008	Portugal	David Rodrigues	Reserva Natural das Dunas de S. Jacinto - Aveiro	40.664	-8.732
PTDJ011	04082008	Portugal	David Rodrigues	Reserva Natural das Dunas de S. Jacinto - Aveiro	40.664	-8.732	hunter shot
PTDJ012	04082008	Portugal	David Rodrigues	Reserva Natural das Dunas de S. Jacinto - Aveiro	40.664	-8.732	hunter shot
PTDJ013	04082008	Portugal	David Rodrigues	Reserva Natural das Dunas de S. Jacinto - Aveiro	40.664	-8.732	hunter shot
PTDJ014	04082008	Portugal	David Rodrigues	Reserva Natural das Dunas de S. Jacinto - Aveiro	40.664	-8.732	hunter shot
PTDJ015	04082008	Portugal	David Rodrigues	Reserva Natural das Dunas de S. Jacinto - Aveiro	40.664	-8.732	hunter shot
PTDJ016	04082008	Portugal	David Rodrigues	Reserva Natural das Dunas de S. Jacinto - Aveiro	40.664	-8.732	hunter shot
PTDJ017	04082008	Portugal	David Rodrigues	Reserva Natural das Dunas de S. Jacinto - Aveiro	40.664	-8.732	hunter shot
PTDJ018	04082008	Portugal	David Rodrigues	Reserva Natural das Dunas de S. Jacinto - Aveiro	40.664	-8.732
PTDJ019	04082008	Portugal	David Rodrigues	Reserva Natural das Dunas de S. Jacinto - Aveiro	40.664	-8.732	hunter shot
PTDJ020	04082008	Portugal	David Rodrigues	Reserva Natural das Dunas de S. Jacinto - Aveiro	40.664	-8.732	hunter shot
PTDJ021	04082008	Portugal	David Rodrigues	Reserva Natural das Dunas de S. Jacinto - Aveiro	40.664	-8.732	hunter shot
PTDJ022	04082008	Portugal	David Rodrigues	Reserva Natural das Dunas de S. Jacinto - Aveiro	40.664	-8.732	hunter shot
PTDJ023	04082008	Portugal	David Rodrigues	Reserva Natural das Dunas de S. Jacinto - Aveiro	40.664	-8.732	hunter shot
PTDJ024	04082008	Portugal	David Rodrigues	Reserva Natural das Dunas de S. Jacinto - Aveiro	40.664	-8.732	hunter shot
PTDJ025	04082008	Portugal	David Rodrigues	Reserva Natural das Dunas de S. Jacinto - Aveiro	40.664	-8.732	hunter shot
PTDJ026	04082008	Portugal	David Rodrigues	Reserva Natural das Dunas de S. Jacinto - Aveiro	40.664	-8.732	hunter shot
PTDJ027	04082008	Portugal	David Rodrigues	Reserva Natural das Dunas de S. Jacinto - Aveiro	40.664	-8.732	hunter shot
PTDJ028	04082008	Portugal	David Rodrigues	Reserva Natural das Dunas de S. Jacinto - Aveiro	40.664	-8.732	hunter shot
PTDJ029	04082008	Portugal	David Rodrigues	Reserva Natural das Dunas de S. Jacinto - Aveiro	40.664	-8.732	hunter shot
PTDJ030	04082008	Portugal	David Rodrigues	Reserva Natural das Dunas de S. Jacinto - Aveiro	40.664	-8.732	hunter shot
PTDJ031	04082008	Portugal	David Rodrigues	Reserva Natural das Dunas de S. Jacinto - Aveiro	40.664	-8.732	hunter shot
PTDJ032	04082008	Portugal	David Rodrigues	Reserva Natural das Dunas de S. Jacinto - Aveiro	40.664	-8.732	hunter shot
CALM002	27092009	Canada	David Lamble, Garry Grigg	Luther Marsh Wildlife Management Area	43.96175	-80.4	hunter shot	f
CALM003	27092009	Canada	David Lamble, Garry Grigg	Luther Marsh Wildlife Management Area	43.96175	-80.4	hunter shot	f
CALM005	27092009	Canada	David Lamble, Garry Grigg	Luther Marsh Wildlife Management Area	43.96175	-80.4	hunter shot	f
CALM006	27092009	Canada	David Lamble, Garry Grigg	Luther Marsh Wildlife Management Area	43.96175	-80.4	hunter shot	m
CALM007	27092009	Canada	David Lamble, Garry Grigg	Luther Marsh Wildlife Management Area	43.96175	-80.4	hunter shot	m
CALM009	27092009	Canada	David Lamble, Garry Grigg	Luther Marsh Wildlife Management Area	43.96175	-80.4	hunter shot	m
CALM010	27092009	Canada	David Lamble, Garry Grigg	Luther Marsh Wildlife Management Area	43.96175	-80.4	hunter shot	f
CARM001	06102008	Canada	Aaron Everingham	Russel, Manitoba (5 miles east of it)	50.628	-101.159	hunter shot	f
CARM002	06102008	Canada	Aaron Everingham	Russel, Manitoba (5 miles east of it)	50.628	-101.159	hunter shot	f
CARM003	06102008	Canada	Aaron Everingham	Russel, Manitoba (5 miles east of it)	50.628	-101.159	hunter shot	m
CARM004	06102008	Canada	Aaron Everingham	Russel, Manitoba (5 miles east of it)	50.628	-101.159	hunter shot	m
CARM005	06102008	Canada	Aaron Everingham	Russel, Manitoba (5 miles east of it)	50.628	-101.159	hunter shot	f
CARM006	06102008	Canada	Aaron Everingham	Russel, Manitoba (5 miles east of it)	50.628	-101.159	hunter shot	m
CARM007	06102008	Canada	Aaron Everingham	Russel, Manitoba (5 miles east of it)	50.628	-101.159	hunter shot	f
CARM008	06102008	Canada	Aaron Everingham	Russel, Manitoba (5 miles east of it)	50.628	-101.159	hunter shot	f
CARM009	06102008	Canada	Aaron Everingham	Russel, Manitoba (5 miles east of it)	50.628	-101.159	hunter shot	f
CARM010	06102008	Canada	Aaron Everingham	Russel, Manitoba (5 miles east of it)	50.628	-101.159	hunter shot	f
CARM011	06102008	Canada	Aaron Everingham	Russel, Manitoba (5 miles east of it)	50.628	-101.159	hunter shot	m
CARM012	06102008	Canada	Aaron Everingham	Russel, Manitoba (5 miles east of it)	50.628	-101.159	hunter shot	m
CARM013	06102008	Canada	Aaron Everingham	Russel, Manitoba (5 miles east of it)	50.628	-101.159	hunter shot	m
CARM014	06102008	Canada	Aaron Everingham	Russel, Manitoba (5 miles east of it)	50.628	-101.159	hunter shot	f
CARM015	06102008	Canada	Aaron Everingham	Russel, Manitoba (5 miles east of it)	50.628	-101.159	hunter shot	m
CARM016	06102008	Canada	Aaron Everingham	Russel, Manitoba (5 miles east of it)	50.628	-101.159	hunter shot	f
CARM017	06102008	Canada	Aaron Everingham	Russel, Manitoba (5 miles east of it)	50.628	-101.159	hunter shot	f
CARM018	06102008	Canada	Aaron Everingham	Russel, Manitoba (5 miles east of it)	50.628	-101.159	hunter shot	m
CARM019	06102008	Canada	Aaron Everingham	Russel, Manitoba (5 miles east of it)	50.628	-101.159	hunter shot	m
CARM020	06102008	Canada	Aaron Everingham	Russel, Manitoba (5 miles east of it)	50.628	-101.159	hunter shot	m
USMF001	10092007	USA, Alaska	Brandt Meixell, Danielle Mondloch, Jonathan Runstadler	Minto Flats	64.9	-148.9	hunter shot	m
USMF002	06092007	USA, Alaska	Brandt Meixell, Danielle Mondloch, Jonathan Runstadler	Minto Flats	64.9	-148.9	hunter shot	m
USMF003	05092007	USA, Alaska	Brandt Meixell, Danielle Mondloch, Jonathan Runstadler	Minto Flats	64.9	-148.9	hunter shot	m
USMF005	10092007	USA, Alaska	Brandt Meixell, Danielle Mondloch, Jonathan Runstadler	Minto Flats	64.9	-148.9	hunter shot	m
USMF006	06092007	USA, Alaska	Brandt Meixell, Danielle Mondloch, Jonathan Runstadler	Minto Flats	64.9	-148.9	hunter shot	f
USMF007	03092007	USA, Alaska	Brandt Meixell, Danielle Mondloch, Jonathan Runstadler	Minto Flats	64.9	-148.9	hunter shot	f
USMF008	10092007	USA, Alaska	Brandt Meixell, Danielle Mondloch, Jonathan Runstadler	Minto Flats	64.9	-148.9	hunter shot	f
USMF009	04092007	USA, Alaska	Brandt Meixell, Danielle Mondloch, Jonathan Runstadler	Minto Flats	64.9	-148.9	hunter shot	m
USMF010	05092007	USA, Alaska	Brandt Meixell, Danielle Mondloch, Jonathan Runstadler	Minto Flats	64.9	-148.9	hunter shot	m
USMF011	10092007	USA, Alaska	Brandt Meixell, Danielle Mondloch, Jonathan Runstadler	Minto Flats	64.9	-148.9	hunter shot	f
USMF012	05092007	USA, Alaska	Brandt Meixell, Danielle Mondloch, Jonathan Runstadler	Minto Flats	64.9	-148.9	hunter shot	m
USMF014	10092007	USA, Alaska	Brandt Meixell, Danielle Mondloch, Jonathan Runstadler	Minto Flats	64.9	-148.9	hunter shot	f
USMF015	05092007	USA, Alaska	Brandt Meixell, Danielle Mondloch, Jonathan Runstadler	Minto Flats	64.9	-148.9	hunter shot	m
USMF016	05092007	USA, Alaska	Brandt Meixell, Danielle Mondloch, Jonathan Runstadler	Minto Flats	64.9	-148.9	hunter shot	f
USMF017	01092007	USA, Alaska	Brandt Meixell, Danielle Mondloch, Jonathan Runstadler	Minto Flats	64.9	-148.9	hunter shot	f
USMF018	10092007	USA, Alaska	Brandt Meixell, Danielle Mondloch, Jonathan Runstadler	Minto Flats	64.9	-148.9	hunter shot	f
USMF019	10092007	USA, Alaska	Brandt Meixell, Danielle Mondloch, Jonathan Runstadler	Minto Flats	64.9	-148.9	hunter shot	f
USMF020	06092007	USA, Alaska	Brandt Meixell, Danielle Mondloch, Jonathan Runstadler	Minto Flats	64.9	-148.9	hunter shot	f
USMF022	10092007	USA, Alaska	Brandt Meixell, Danielle Mondloch, Jonathan Runstadler	Minto Flats	64.9	-148.9	hunter shot	f
USMF024	05092007	USA, Alaska	Brandt Meixell, Danielle Mondloch, Jonathan Runstadler	Minto Flats	64.9	-148.9	hunter shot	m
USMF025	03092007	USA, Alaska	Brandt Meixell, Danielle Mondloch, Jonathan Runstadler	Minto Flats	64.9	-148.9	hunter shot	f
USMF026	03092007	USA, Alaska	Brandt Meixell, Danielle Mondloch, Jonathan Runstadler	Minto Flats	64.9	-148.9	hunter shot	m
RUOM001	01052008	Russia	Dmitry A. Sartakov	West Siberia, Omsk oblast	55.217	72.883		m
RUOM002	02052008	Russia	Dmitry A. Sartakov	West Siberia, Omsk oblast	56.050	71.25		m
RUOM003	03052008	Russia	Dmitry A. Sartakov	West Siberia, Omsk oblast	56.217	70.4		f
RUOM005	01052008	Russia	Dmitry A. Sartakov	West Siberia, Omsk oblast	55.933	74.533		f
RUOM006	01052008	Russia	Dmitry A. Sartakov	West Siberia, Omsk oblast	55.750	71.233		m
RUOM008	13102008	Russia	Dmitry A. Sartakov	West Siberia, Omsk oblast	56.050	71.205		f
RUOM009	16102008	Russia	Dmitry A. Sartakov	West Siberia, Omsk oblast	56.051	72.205		f
RUOM010	12102008	Russia	Dmitry A. Sartakov	West Siberia, Omsk oblast	56.052	73.205		m
RUOM011	12102008	Russia	Dmitry A. Sartakov	West Siberia, Omsk oblast	56.053	74.205		m
RUOM012	12102008	Russia	Dmitry A. Sartakov	West Siberia, Omsk oblast	56.054	75.205		m
RUOM013	11102008	Russia	Dmitry A. Sartakov	West Siberia, Omsk oblast	56.055	76.205		f
RUOM014	17102008	Russia	Dmitry A. Sartakov	West Siberia, Omsk oblast	56.056	77.205		f
RUTO001	29082008	Russia	V.N. Stepanov	Tomsk Oblast	57.21	83.54		f
RUTO002	29082008	Russia	V.N. Stepanov	Tomsk Oblast	57.21	83.54		m
RUTO003	29082008	Russia	V.N. Stepanov	Tomsk Oblast	57.21	83.54		f
RUTO004	30082008	Russia	O. Tutenkov	Tomsk Oblast	55.5	83.45		f
RUTO005	30082008	Russia	O. Tutenkov	Tomsk Oblast	55.5	83.45		m
RUTO006	13092008	Russia	V.I. Zalogin	Tomsk Oblast	56.35	83.36		f
RUTO007	28092008	Russia	V.I. Zalogin	Tomsk Oblast	56.33	83.36		f
RUTO008	28092008	Russia	V.I. Zalogin	Tomsk Oblast	56.33	83.36		f
RUTO009	28092008	Russia	V.I. Zalogin	Tomsk Oblast	56.33	83.36		m
RUTO010	27092008	Russia	V.I. Zalogin	Tomsk Oblast	56.39	83.34		m
RUTO011	27092009	Russia	V.I. Zalogin	Tomsk Oblast	56.39	83.34		f
RUTO012	27092010	Russia	V.I. Zalogin	Tomsk Oblast	56.39	83.34		m
RUTO013	27092010	Russia	V.I. Zalogin	Tomsk Oblast	56.39	83.34		m
RUTO014	27092010	Russia	V.I. Zalogin	Tomsk Oblast	56.39	83.34		m
RUTO015	28092008	Russia	V.I. Zalogin	Tomsk Oblast	56.39	83.34		f
RUTO016	21092008	Russia	V.N. Stepanov	Tomsk Oblast	56.39	83.34		f
RUTO017	10102008	Russia	V.N. Stepanov	Tomsk Oblast	57.21	83.54		f
RUTO018	10102008	Russia	V.I. Zalogin	Tomsk Oblast	57.21	83.54		m
RUTO019	05102008	Russia	V.I. Zalogin	Tomsk Oblast	56.39	83.34		f
RUTO020	03102008	Russia	V.I. Zalogin	Tomsk Oblast	56.3	83.33		f
RUTO021	03102008	Russia	V.I. Zalogin	Tomsk Oblast	56.3	83.33		f
RUTO022	10102008	Russia	V.I. Zalogin	Tomsk Oblast	56.32	83.37		f
RUTO023	10102008	Russia	V.I. Zalogin	Tomsk Oblast	56.3	83.33		f
RUTO024	11102008	Russia	V.I. Zalogin	Tomsk Oblast	56.35	83.36		m
RUTO025	12102008	Russia	V.I. Zalogin	Tomsk Oblast	56.35	83.36		m
RUTO026	18102008	Russia	V.I. Zalogin	Tomsk Oblast	58.28	82.07		f
RUTO027	22042009	Russia		Tomsk Oblast	56.35	83.36		m
RUTO028	23042009	Russia		Tomsk Oblast	56.39	83.34		f
RUTO029	23042009	Russia		Tomsk Oblast	56.39	83.34		m
RUTO030	23042009	Russia		Tomsk Oblast	56.39	83.34		m
RUTO031	23042009	Russia		Tomsk Oblast	56.39	83.34		m
RUTO032	28092009	Russia		Tomsk Oblast	57.21	83.54		f
RUYA001	11102008	Russia	V. S. Galtsov, Sergei Fokin	Yaroslavl Oblast	56.819	39.059	hunter shot	f
RUYA002	14102008	Russia	V. S. Galtsov, Sergei Fokin	Yaroslavl Oblast	56.819	39.059	hunter shot	m
RUYA003	12102008	Russia	V. S. Galtsov, Sergei Fokin	Yaroslavl Oblast	56.819	39.059	hunter shot	f
RUYA004	26102008	Russia	V. S. Galtsov, Sergei Fokin	Yaroslavl Oblast	56.819	39.059	hunter shot	f
RUYA008	11102008	Russia	V. S. Galtsov, Sergei Fokin	Yaroslavl Oblast	56.819	39.059	hunter shot	f
RUYA009	11102008	Russia	V. S. Galtsov, Sergei Fokin	Yaroslavl Oblast	56.819	39.059	hunter shot	f
RUYA013	14102008	Russia	V. S. Galtsov, Sergei Fokin	Yaroslavl Oblast	56.819	39.059	hunter shot	m
RUYA014	14102008	Russia	V. S. Galtsov, Sergei Fokin	Yaroslavl Oblast	56.819	39.059	hunter shot	m
RUYA015	29082009	Russia	Sergei Fokin	Yaroslavl Oblast	56.0833	39.0333	hunter shot	f
RUYA016	29082009	Russia	Sergei Fokin	Yaroslavl Oblast	56.0833	39.0333	hunter shot	m
RUYA018	21092009	Russia	Sergei Fokin	Yaroslavl Oblast	56.0833	39.0333	hunter shot	f
RUYA019	20092009	Russia	Sergei Fokin	Yaroslavl Oblast	56.0833	39.0333	hunter shot	f
RUYA020	12092009	Russia	Sergei Fokin	Yaroslavl Oblast	56.0833	39.0333	hunter shot	f
RUYA021	28092009	Russia	Sergei Fokin	Yaroslavl Oblast	56.0833	39.0333	hunter shot	m
RUYA022	26092009	Russia	Sergei Fokin	Yaroslavl Oblast	56.0833	39.0333	hunter shot	f
RUYA023	26092009	Russia	Sergei Fokin	Yaroslavl Oblast	56.0833	39.0333	hunter shot	m
RUYA024	26092009	Russia	Sergei Fokin	Yaroslavl Oblast	56.0833	39.0333	hunter shot	f
RUYA025	24102009	Russia	Sergei Fokin	Yaroslavl Oblast	56.0833	39.0333	hunter shot	m
RUYA026	05102009	Russia	Sergei Fokin	Yaroslavl Oblast	56.0833	39.0333	hunter shot	m
RUYA027	05102009	Russia	Sergei Fokin	Yaroslavl Oblast	56.0833	39.0333	hunter shot	m
RUYA028	22082009	Russia	Sergei Fokin	Yaroslavl Oblast	56.0833	39.0333	hunter shot	m
RUYA029	22082009	Russia	Sergei Fokin	Yaroslavl Oblast	56.0833	39.0333	hunter shot	f
RUYA030	20102009	Russia	Sergei Fokin	Yaroslavl Oblast	56.0833	39.0333	hunter shot	m
RUYA031	11092009	Russia	Sergei Fokin	Yaroslavl Oblast	56.0833	39.0333	hunter shot	m
RUYA032	11092009	Russia	Sergei Fokin	Yaroslavl Oblast	56.0833	39.0333	hunter shot	m
