# Supplementary material for: Widespread horizontal genomic exchange does not erode species barriers among sympatric ducks
Source: BMC Evol Biol. 2012 Apr 2;12:45. doi: 10.1186/1471-2148-12-45 (PMC3364866; doi:10.1186/1471-2148-12-45)
Supplement: Additional file 6 — List of all other duck species samples analysed in this study, Details similar those given in additional file 4. [file 1471-2148-12-45-S6.XLS]

## Sheet: Sheet1
code	genus	species	collector	wild or zoo	location
CSANAC002	Anas	acuta	Rolik Grzegorz	z	Zoo Opole, Poland
CSANAC003	Anas	acuta	Rolik Grzegorz	z	Zoo Opole, Poland
CSANAC004	Anas	acuta	Magnus Hellstöm	w	Ottenby bird observatory, Sweden
CSANAC005	Anas	acuta	Magnus Hellstöm	w	Ottenby bird observatory, Sweden
CSANAC006	Anas	acuta	Magnus Hellstöm	w	Ottenby bird observatory, Sweden
CSANAC007	Anas	acuta	Michael Wink	w	Tonsa baraj, Pakistan
CSANAC009	Anas	acuta	Michael Wink	w	Guerrero Negro, Mexico
CSANACPLA	Anas	acuta x platyrhynchos	Magnus Hellstöm	w	Ottenby bird observatory, Sweden
CSANCR001	Anas	crecca	Dirk Ullrich	z	Alpenzoo Innsbruck, Austria
CSANCR002	Anas	crecca	Dirk Ullrich	z	Alpenzoo Innsbruck, Austria
CSANCR003	Anas	crecca	Kamil Cihak	z	Zoo Dvur Kralove, Czech Republic
CSANCR004	Anas	crecca	Marina Euler	z	Tierpark Lange Erlen, Basel, Switzerland
CSANCR005	Anas	crecca	Marina Euler	z	Tierpark Lange Erlen, Basel, Switzerland
CSANCR006	Anas	crecca	Magnus Hellstöm	w	Ottenby bird observatory, Sweden
CSANCR007	Anas	crecca	Magnus Hellstöm	w	Ottenby bird observatory, Sweden
CSANCR008	Anas	crecca	Michael Wink	w	Muzaffer garh, Pakistan
CSANCR010	Anas	crecca	Michael Wink	w	Tonsa baraj, Pakistan
CSANPE001	Anas	penelope	Sascha Knauf	z	Opel Zoo, Germany
CSANPE002	Anas	penelope	Sascha Knauf	z	Opel Zoo, Germany
CSANPE003	Anas	penelope	Sascha Knauf	z	Opel Zoo, Germany
CSANPE004	Anas	penelope	Sascha Knauf	z	Opel Zoo, Germany
CSANPE005	Anas	penelope	Rolik Grzegorz	z	Zoo Opole, Poland
CSANPE006	Anas	penelope	Rolik Grzegorz	z	Zoo Opole, Poland
CSANPE007	Anas	penelope	Michael Wink	w	Tonsa baraj, Pakistan
CSANPE008	Anas	penelope	Michael Wink	w	Tonsa baraj, Pakistan
CSANPE009	Anas	penelope	Michael Wink	z	Zoo Heidelberg, Germany
CSANPE010	Anas	penelope	Michael Wink	z	Zoo Vechta, Germany
CSANPE012	Anas	penelope	Valery Buzun	w	Leningradskaya oblast, Russia
CSANPE013	Anas	penelope	Valery Buzun	w	Leningradskaya oblast, Russia
CSANPE014	Anas	penelope	Valery Buzun	w	Novgorodskaya oblast, Russia
CSANPE015	Anas	penelope	Valery Buzun	w	Novgorodskaya oblast, Russia
CSANST001	Anas	strepera	Yang Liu	w	Qian'an, Jilin, China
CSANST002	Anas	strepera	Mathieu Boos	w	Rhine near Strasbourg, France
CSANST003	Anas	strepera	Mathieu Boos	w	Rhine near Strasbourg, France
CSANST004	Anas	strepera	Mathieu Boos	w	Rhine near Strasbourg, France
CSANST005	Anas	strepera	Mathieu Boos	w	Rhine near Strasbourg, France
CSANST006	Anas	strepera	Mathieu Boos	w	Rhine near Strasbourg, France
CSANST007	Anas	strepera	Mathieu Boos	w	Rhine near Strasbourg, France
CSANST008	Anas	strepera	Mathieu Boos	w	Rhine near Strasbourg, France
CSANST009	Anas	strepera	Mathieu Boos	w	Rhine near Strasbourg, France
CSANST010	Anas	strepera	Crystal Matthews	z	Virginia Aquarium, USA
CSAYFU002	Aythya	fuligula	Timm Spretke	z	Zoologischer Garten Halle, Germany
CSAYFU003	Aythya	fuligula	Yang Liu	w	Hvaler, Norway
CSAYFU004	Aythya	fuligula	Yang Liu	w	Southern Finland
CSAYFU005	Aythya	fuligula	Yang Liu	w	Lake Constance, Germany
CSAYFU006	Aythya	fuligula	Yang Liu	w	Matsalu National Park, Estonia
CSAYFU007	Aythya	fuligula	Yang Liu	w	Lake Engure, Latvia
CSAYFU008	Aythya	fuligula	Yang Liu	w	Quian'an, Jilin, China
CSAYFU009	Aythya	fuligula	Yang Liu	w	Lake Baikal, Russia
CSAYFU010	Aythya	fuligula	Yang Liu	w	Oberkirch, Switzerland
CSAYFU011	Aythya	fuligula	Mathieu Boos	w	Rhine near Strasbourg, France
CSAYFU012	Aythya	fuligula	Valery Buzun	w	Russia
CSAYFU013	Aythya	fuligula	Valery Buzun	w	Russia
CSAYFU014	Aythya	fuligula	Valery Buzun	w	Russia
CSAYFU015	Aythya	fuligula	Valery Buzun	w	Russia
CSAYFU016	Aythya	fuligula	Valery Buzun	w	Russia
CSAYFU017	Aythya	fuligula	Valery Buzun	w	Russia
CSAYFU018	Aythya	fuligula	Valery Buzun	w	Russia
